# Supplementary material for: Identification of drug-specific public TCR driving severe cutaneous adverse reactions
Source: Nat Commun. 2019 Aug 8;10:3569. doi: 10.1038/s41467-019-11396-2 (PMC6687717; doi:10.1038/s41467-019-11396-2)
Supplement: Supplementary file 4 — Source Data [file 41467_2019_11396_MOESM4_ESM.xls]

## Sheet: Fig 1a
Figure 1a	TRBV gene expression profiles of PBMC and blister cells from patients with SJS/TEN caused by CBZ, OXC, LTG, PHT, and allopurinol.
	(1) TRBV frequencies (%) of each patients																																													(2) Normalization (TRBV frequencies of patients / TRBV frequencies of healthy donors)
	Samples	CBZ-BC	CBZ-BC	CBZ-BC	CBZ-BC	CBZ-BC	CBZ-BC	CBZ-BC	CBZ-PBMC	CBZ-PBMC	CBZ-PBMC	CBZ-PBMC	CBZ-PBMC	CBZ-PBMC	CBZ-PBMC	CBZ-PBMC	CBZ-PBMC	CBZ-PBMC	CBZ-PBMC	OXC-BC	OXC-PBMC	OXC-PBMC	LTG-BC	LTG-BC	LTG-PBMC	LTG-PBMC	PHT-BC	PHT-BC	PHT-BC	PHT-BC	PHT-BC	PHT-BC	Allopurinol-BC	Allopurinol-BC	Allopurinol-BC	Allopurinol-BC	Allopurinol-BC	Allopurinol-PBMC	Allopurinol-PBMC	Allopurinol-PBMC	Allopurinol-PBMC	Allopurinol-PBMC	Healthy donors			Samples	CBZ-BC	CBZ-BC	CBZ-BC
	Case	case 1	case 2	case 3	case 4	case 5	case 6	case 7	case 2	case 3	case 4	case 8	case 9	case 25	case 26	case 27	case 28	case 29	case 30	case 43	case 44	case 45	case 46	case 47	case 48	case 49	case 50	case 51	case 52	case 53	case 54	case 55	case 56	case 57	case 62	case 63	case 64	case 58	case 59	case 60	case 61	case 65	Mean value of Healthy donors (N=44)			Case	case 1	case 2	case 3
	TRBV2	1.21231	1.56113	0.168547	2.56036	1.43744	9.29144	26.9235	3.70493	4.50203	2.41916	6.21512	3.69359	1.65075	2.22402	1.54473	4.02795	2.34675	2.39732	2.52098	2.44022	3.06851	2.78851	3.21286	3.50509	0.597252	1.24681	0.666804	2.18001	1.81558	1.88944	0.902319	3.95732	0.876936	1.85265	2.16221	2.44942	3.18529	1.78774	1.63487	0.944044	2.17482	1.4102			TRBV2	0.859668	1.10702	0.119519
	TRBV3-1	0.823966	0.222765	0.0984216	0.116943	3.19809	0.0968016	0.0179966	1.07008	1.31178	0.687257	1.07585	0.898961	0.874466	0.323494	2.19557	4.82921	6.497	1.2857	1.38569	0.810317	1.51734	1.52898	5.0252	0.220164	2.69051	1.57953	0.816861	2.32385	0.450778	2.39097	0.739395	0.744629	0.479809	0.901401	1.81414	1.83295	1.7528	0.885791	31.2429	0.862119	1.37638	0.606327			TRBV3-1	1.35895	0.367401	0.162324
	TRBV4-1	1.62416	3.42631	1.28317	0.243517	2.07326	0.382025	0.314718	1.70647	0.828138	1.18409	3.40655	5.72523	3.76059	2.06227	2.99224	3.01874	5.15355	3.90428	3.58536	2.29751	5.86182	8.60965	3.02694	1.47137	3.93151	15.4501	3.19506	5.01945	2.34783	3.32057	17.4134	4.76055	3.09027	3.58958	3.46753	1.95456	3.17277	6.17443	2.13791	2.6253	1.80963	2.88119			TRBV4-1	0.56371	1.1892	0.445362
	TRBV4-2	0.168581	1.58477	0.131639	0.020637	1.55406	0.223933	0.0324236	2.33297	0.914047	0.75285	0.760362	4.75402	2.26259	0.24262	3.76841	0.210713	1.31408	1.23317	2.23329	0.421728	1.02435	0.527408	0.157502	0.417262	0.387303	1.8402	2.92453	0.379448	1.42843	0.345984	0.482877	1.26576	10.0036	6.8148	1.02922	1.50228	0.502811	1.81261	0.39027	1.04226	1.73927	0.514878			TRBV4-2	0.32742	3.07794	0.25567
	TRBV4-3	0.0402983	0.309115	0.0578227	0.0632868	0.310058	0.228735	0.150368	0.491242	0.179492	0.15169	0.177461	0.973848	0.457214	0.001	0.781462	0.0615504	0.27652	0.239272	0.451737	0.0949775	0.245909	0.12881	0.0369187	0.090303	0.0877185	0.458049	0.522559	0.0835952	0.277947	0.0655304	0.103647	0.277709	1.85118	1.31175	0.207688	0.260577	0.107491	0.343845	0.0782966	0.205243	0.327715	0.542267			TRBV4-3	0.0743145	0.570042	0.106631
	TRBV5-1	0.115656	0.35071	0.305107	0.365963	1.2238	0.3613	1.82762	1.08812	0.425953	0.960261	1.48142	0.765197	0.815828	0.0808734	0.960705	0.435843	0.533464	1.25464	0.915276	0.498755	1.16281	2.09769	1.49229	1.19147	0.375799	0.385271	0.450172	1.70973	0.839001	0.453924	0.434347	2.89761	0.574066	7.24444	1.70472	2.00775	1.52359	1.06607	0.389231	0.507474	1.6665	0.811852			TRBV5-1	0.14246	0.431987	0.375816
	TRBV5-4	0.488147	0.181423	0.739392	0.773199	0.351813	0.605958	0.413178	0.205257	0.0689496	0.192128	0.573751	0.368643	0.360909	2.79013	0.427274	9.91904	0.494311	0.355074	0.628356	0.325764	0.577232	0.416681	0.707299	0.119366	0.14428	0.145978	0.546864	0.294218	0.244628	0.348583	0.620496	0.25944	0.406286	0.47325	0.572278	0.68657	0.568698	4.8648	0.114673	0.25386	0.679608	0.531554			TRBV5-4	0.918339	0.341307	1.391
	TRBV5-5	0.0190745	0.0219984	0.515483	0.193988	0.0305554	0.782122	0.0823977	0.114222	0.0160924	0.0418619	0.526454	0.107644	0.0581169	0.161747	0.0681257	0.143618	0.264285	0.0525325	0.089753	0.126538	0.0628373	0.0825994	0.207701	0.0146468	0.0393055	0.0756219	0.0206065	0.0303558	0.00128978	0.0567747	0.0738355	0.10807	0.0265854	0.0525174	0.131302	0.0290555	0.0157757	0.111345	0.0166294	0.0313498	0.0440016	0.19366			TRBV5-5	0.0984952	0.113593	2.6618
	TRBV5-6	0.0498356	0.0811664	1.70515	0.771824	0.0824142	0.320987	0.206887	0.133546	0.0295852	0.0516392	0.0802891	0.162835	0.0820106	2.22402	0.579069	0.22014	0.173743	0.269948	0.141465	0.0874819	0.14526	0.197792	0.185523	0.103681	0.115041	0.0539253	0.0998621	0.112083	0.199701	0.119432	0.33174	0.272608	0.0637286	0.0869356	0.114924	0.15158	0.103161	0.216336	0.0471165	0.056699	0.0743434	0.580376			TRBV5-6	0.0858677	0.139851	2.93802
	TRBV5-8	0.00846265	0.056513	0.001	0.0027516	0.0152168	0.0933896	0.040009	0.128393	0.0526097	0.0370207	0.0750052	0.111857	0.0650033	0.0404367	0.0185196	0.00443607	0.0269179	0.113117	0.0045853	0.00286017	0.128032	0.0692049	0.0731735	0.0214513	0.253569	0.0604554	0.0089823	0.0100408	0.0907145	0.0311919	0.0592764	0.0160148	0.0236597	0.0231433	0.0617972	0.0156807	0.0443884	0.0897948	0.0511007	0.015185	0.117862	0.472558			TRBV5-8	0.0179082	0.11959	0.00211614
	TRBV6-1	5.35309	0.937332	0.001	1.17768	0.836559	0.623777	2.3879	1.39944	2.05636	0.96102	1.48528	1.85638	2.36067	3.80105	1.84303	0.854497	2.02129	1.72437	2.06321	1.72577	1.64574	1.82143	2.16227	1.21661	0.711814	2.48931	0.989639	2.19286	1.8719	1.06422	0.725876	2.47565	1.13834	2.77868	2.45592	1.97362	3.02475	1.65623	0.699646	1.41662	1.69841	5.41161			TRBV6-1	0.989187	0.173208	0.000184788
	TRBV6-2	0.579973	0.995186	1.34788	0.468322	1.09532	2.01595	0.967652	1.49176	1.81007	0.978752	1.49433	2.10025	2.34642	1.94096	2.01798	0.527005	1.85489	2.2671	2.32267	1.74029	1.46185	1.49791	2.25087	1.60746	0.459587	1.79879	1.41646	1.72552	2.29477	1.01943	0.711872	1.95822	1.15027	2.51597	2.54704	2.84534	2.98971	1.75882	0.730168	1.30626	2.16449	1.08056			TRBV6-2	0.536734	0.92099	1.24739
	TRBV6-3	0.86996	1.49278	2.02182	0.702483	1.64298	3.02393	1.45148	2.23764	2.71511	1.46813	2.2415	3.15038	3.51963	2.91144	3.02697	0.790507	2.78233	3.40065	3.48401	2.61043	2.19278	2.24686	3.37631	2.41119	0.689381	2.69818	2.12468	2.58828	3.44216	1.52914	1.06781	2.93733	1.7254	3.77396	3.82055	4.26802	4.48456	2.63823	1.09525	1.95938	3.24674	5.16132			TRBV6-3	0.168554	0.289224	0.391727
	TRBV6-4	0.00282088	0.119221	0.00123027	0.0055032	0.164585	0.083027	0.0641036	0.999231	0.0713016	0.142672	0.108642	0.32272	0.646068	0.001	0.312849	2.03726	0.367062	0.373096	0.674463	0.160959	0.241466	0.164641	0.509293	0.124325	0.150032	0.0340193	0.0845393	0.629299	0.292995	0.163347	0.0578898	0.555773	0.0517716	0.285137	0.130063	0.00292092	0.419911	0.0759802	0.248228	0.0406567	0.0543976	1.0694			TRBV6-4	0.00263783	0.111484	0.00115043
	TRBV6-5	3.9902	1.13418	3.99099	4.76439	0.745624	4.37794	7.66254	1.69917	2.56401	0.977062	1.64135	2.19227	3.3039	6.55075	1.85428	1.33969	2.06289	1.59285	2.11136	1.89087	2.04407	2.15093	1.89242	1.0751	1.05118	3.6328	1.09373	2.32642	2.25238	1.1935	0.739049	2.65253	1.58775	2.42589	2.31402	1.78776	2.64583	1.89439	0.69341	1.56798	1.67581	4.0917			TRBV6-5	0.975194	0.27719	0.975387
	TRBV6-6	1.96763	0.849465	3.08183	0.786957	0.650792	5.52667	0.854021	1.17014	1.65764	0.803445	1.20743	1.45972	1.89104	2.79013	1.4991	0.713652	1.85734	1.40112	1.72611	1.37525	1.41261	1.46067	1.81911	0.91364	0.661963	2.03305	0.839581	1.71183	1.60577	0.852852	0.603163	2.48336	0.918404	2.00575	1.85103	1.58268	2.28314	1.34747	0.505463	1.18088	1.51939	2.36127			TRBV6-6	0.833295	0.35975	1.30516
	TRBV6-8	0.20673	0.319988	0.001	0.0013758	0.245782	0.00973071	0.001	0.437137	0.762531	0.304424	0.454671	0.582877	0.843791	0.001	0.508959	0.334368	0.68763	0.398787	0.544462	0.454768	0.499887	0.473384	0.559093	0.280943	0.224809	0.927368	0.293246	0.589837	0.493985	0.288388	0.196201	0.782471	0.400943	0.708243	0.584803	0.50163	0.643091	0.475636	0.188813	0.360645	0.441588	0.964867			TRBV6-8	0.214258	0.331639	0.00103641
	TRBV6-9	0.00591042	0.00151713	0.001	0.0041274	0.00133908	0.00315932	0.0380755	0.00128822	0.00618938	0.0219277	0.00270637	0.02096	0.00542564	0.0404367	0.00462991	0.00277254	0.0758595	0.00536828	0.00356634	0.00216979	0.0136918	0.00569266	0.00398404	0.00518983	0.00287601	0.00389695	0.00475534	0.0074722	0.00537408	0.00232571	0.00277317	0.00984614	0.00178084	0.0035605	0.00330319	0.00338212	0.00324793	0.00317735	0.00121256	0.00269412	0.005198	0.0333883			TRBV6-9	0.177021	0.0454389	0.0299506
	TRBV7-2	0.689101	0.726199	5.05764	3.54131	3.58338	0.390998	6.48889	2.54038	0.278027	6.61579	1.29545	1.55251	1.41578	5.82289	2.98331	4.76711	2.67955	4.15007	2.7854	1.57241	2.79268	1.96096	3.96133	4.87129	1.49697	0.79108	2.2498	1.90728	3.76895	2.85967	2.01262	1.22507	1.34631	3.70915	3.67108	6.44032	5.75271	1.75279	1.45109	1.24591	5.85427	4.47239			TRBV7-2	0.154079	0.162374	1.13086
	TRBV7-3	0.274163	0.1794	0.497029	0.29167	0.747815	0.130796	0.842122	0.72484	0.681698	0.0449944	0.867715	0.52105	0.372386	0.161747	0.729871	1.87091	0.582405	0.582075	0.379221	0.249328	0.41556	0.677762	0.556968	0.304239	0.736739	0.518505	0.110958	0.508343	0.11565	1.30431	0.949116	1.48368	0.478028	0.593121	0.926545	1.45708	0.773936	0.664896	0.357012	0.471349	5.24852	0.814242			TRBV7-3	0.336709	0.220328	0.610419
	TRBV7-4	0.0107462	0.000126427	0.001	0.0522804	0.0538066	0.00101098	0.001	0.0910344	0.000618938	0.00806862	0.002062	0.000947938	0.000730374	0.001	0.000330708	0.000554508	0.001	0.001	0.0260683	0.00118352	0.0206737	0.0151804	0.0304115	0.00957235	0.00479336	0.0164304	0.00158511	0.000934025	0.0337492	0.000547226	0.00901279	0.00154217	0.00763217	0.0537043	0.0220213	0.00169106	0.00386659	0.00096702	0.000346445	0.0097968	0.0453314	0.212508			TRBV7-4	0.0505684	0.000594929	0.00470569
	TRBV7-6	0.74122	0.0946941	0.102112	0.147211	0.274755	1.04611	2.04611	0.361991	0.159562	0.364322	1.20794	0.294493	0.309366	0.12131	0.452077	3.37585	0.76349	0.362359	0.494023	0.404764	0.300404	0.539017	0.54993	0.568805	0.384907	0.157563	1.12067	0.503206	0.634141	0.141732	0.587564	0.571195	0.289641	0.199388	0.319446	0.289786	0.234315	0.423693	0.29725	0.204631	0.316473	1.09849			TRBV7-6	0.67476	0.0862035	0.0929567
	TRBV7-7	0.84613	0.187871	0.0947308	0.0027516	0.525284	0.140527	0.209266	0.703799	0.282112	0.837428	1.59019	0.45501	0.566562	0.001	0.615447	3.0509	1.06937	0.62042	0.811937	0.52716	0.570976	0.967083	0.775161	0.606748	0.759268	0.454152	1.7283	0.819374	4.19952	0.531357	0.941836	0.843684	0.91815	0.720705	0.500021	0.62231	0.481777	0.697912	0.41712	0.608626	0.544702	0.383701			TRBV7-7	2.20518	0.489629	0.246887
	TRBV7-8	0.244611	0.141978	0.115645	0.127949	0.476347	2.67531	1.75712	0.595159	0.131339	1.68482	0.441783	0.328829	0.235076	0.12131	0.35055	0.253965	0.381745	0.583993	0.00390599	0.168849	0.21925	0.485216	1.31354	0.297089	0.261717	0.628567	0.980128	0.309863	0.521931	0.645864	0.420828	0.780099	0.417225	0.21274	0.399273	0.268878	0.323092	2.26435	0.296211	0.376442	0.240317	1.42176			TRBV7-8	0.172048	0.0998605	0.0813394
	TRBV7-9	0.692191	0.402924	3.30573	1.6771	1.21491	0.26829	0.452741	1.04647	0.625498	2.34085	2.69864	1.12457	1.19322	3.51799	1.03578	0.931019	1.88915	2.1128	1.93763	1.0126	1.8571	2.00973	2.22402	1.26712	3.3472	1.93299	2.87804	2.46956	2.38824	1.61911	1.91834	1.63398	3.47404	1.73753	2.04123	2.61791	2.3266	3.35694	1.08905	2.52929	2.3854	3.30332			TRBV7-9	0.209544	0.121975	1.00073
	TRBV9	0.259924	0.194319	1.08141	0.705785	0.221922	2.76302	2.28497	0.111646	0.173179	0.10119	0.468976	0.290069	0.314896	0.687424	0.23381	0.000554508	0.105225	0.485063	0.279109	0.280988	0.633269	0.331179	0.229746	0.148775	0.156743	0.599603	0.150057	0.721067	0.215178	0.189067	0.623269	0.647473	0.55206	0.375336	0.238793	1.00802	0.285973	0.391643	0.349043	0.288516	3.30701	1.41537			TRBV9	0.183644	0.137292	0.764046
	TRBV10-1	0.0847608	0.0696615	0.162396	0.0261402	0.145473	0.690501	0.0385217	0.0437996	0.189147	0.894667	0.0541275	0.172419	0.390437	0.12131	0.0747399	0.00388156	0.0636241	0.151846	0.184771	0.228025	0.126763	0.320129	0.238113	0.0793467	0.0929912	0.0610873	0.0781989	0.618325	0.423262	0.13968	0.0357045	0.379966	0.0834451	0.147761	0.104326	0.15896	0.095118	0.0830256	0.129397	0.0716391	0.0502876	0.18127			TRBV10-1	0.467595	0.384298	0.895879
	TRBV10-2	0.441938	0.384971	0.211606	0.411364	0.441531	4.35127	0.432662	0.329785	0.619185	2.92967	0.44217	0.241303	0.350997	0.0404367	0.741116	0.339359	1.43888	0.455154	0.486211	0.381784	0.401234	0.505754	1.09959	0.399155	0.130379	0.531881	0.645141	0.442027	0.369952	0.291261	0.319954	1.0062	0.181773	0.348336	0.542136	0.924394	0.38604	0.294665	0.200938	0.230102	0.515931	0.449963			TRBV10-2	0.982165	0.855562	0.470275
	TRBV10-3	0.351536	0.533523	3.11504	1.35791	0.363499	0.589403	0.225924	0.561665	0.739754	0.356158	0.252079	0.347999	0.396697	2.4262	0.585022	0.276145	0.538358	0.544114	0.464474	0.202086	0.343565	0.559332	0.344752	0.217396	0.142842	0.773913	0.170664	0.620193	0.490761	0.197138	0.417361	1.03527	0.211666	0.35338	0.5303	0.685648	0.246379	0.345641	0.225709	0.257289	0.729774	1.32124			TRBV10-3	0.266065	0.403805	2.35767
	TRBV11-1	0.0429849	0.0371696	0.73078	0.193988	0.149246	0.0180713	0.153046	0.106064	0.0844231	0.146089	0.258137	0.146825	0.102565	0.001	0.141212	0.0815127	0.0513887	0.135357	0.174156	0.109081	0.393436	0.176361	0.152323	0.0695437	0.1299	0.0788869	0.114656	0.141038	0.245488	0.10151	0.0845815	0.199651	0.216881	0.715364	0.181951	0.197239	0.243595	0.823763	0.126799	0.207447	0.21747	0.236752			TRBV11-1	0.181561	0.156998	3.08669
	TRBV11-2	0.101417	0.122002	1.74944	1.41845	0.90887	0.491085	0.895963	0.524736	0.317886	0.311354	0.858307	0.362218	0.615392	1.45572	0.248361	0.343795	0.291203	1.09091	0.48757	0.733783	0.430612	0.452957	0.506902	0.149121	0.173999	0.689233	0.399448	0.523288	1.089	0.536145	0.802485	3.19774	1.82765	0.541493	0.455565	0.451974	0.426407	1.68925	0.337264	1.181	0.516173	1.03919			TRBV11-2	0.0975926	0.117401	1.68347
	TRBV11-3	0.0326416	0.0796492	1.04819	0.196739	0.159594	0.0120054	0.0577081	0.20268	0.0769958	0.169726	0.533671	0.179898	0.116547	2.4262	0.290361	0.141954	0.146825	0.193258	0.29244	0.1508	0.223512	0.142651	0.12231	0.0525902	0.114082	0.0783602	0.19127	0.173962	0.247638	0.248304	0.16639	0.126695	0.132545	0.394622	0.106115	0.150197	0.155591	0.403109	0.159365	0.148544	0.232943	0.188907			TRBV11-3	0.172792	0.421632	5.5487
	TRBV12-3	0.101417	0.533671	0.00738162	0.630116	0.0808734	0.169726	0.033316	0.0769958	0.169726	0.0796492	0.179898	0.116547	0.159594	0.0808734	0.146825	0.193258	0.0326416	0.101417	0.142651	0.12231	0.0525902	0.114082	0.0783602	0.19127	0.173962	0.248304	0.16639	0.126695	0.132545	0.150197	0.155591	0.403109	0.148544	0.159365	0.0769958	0.169726	0.0796492	0.533671	0.116547	0.179898	0.0769958	0.148473			TRBV12-3	0.68307	3.5944	0.0497169
	TRBV12-4	45.9949	43.6592	13.7716	48.347	19.003	19.5003	31.095	4.11888	5.79152	2.9926	6.57868	12.5213	6.13243	5.82289	2.96678	2.76533	2.54497	2.18796	3.2148	1.97145	2.05749	0.0282512	0.61394	0.19116	0.277909	0.217508	0.0982537	0.47285	0.365227	0.329179	0.234903	0.706348	0.111954	1.47012	0.521395	0.823238	0.300101	0.382907	0.897986	0.509801	0.321016	0.542257			TRBV12-4	84.8211	80.5137	25.3969
	TRBV12-5	0.0607161	0.0509502	0.568385	0.061911	0.0321379	0.00290658	0.00327211	0.106922	0.00866513	0.0765095	0.103744	0.135239	0.0439268	0.768298	0.0714328	0.001	0.144378	0.31021	0.242936	0.193111	0.0522284	0.106486	0.0378484	0.0291784	0.282808	0.129863	0.061291	0.120256	0.001	0.045283	0.0367444	0.147455	0.210902	0.0353083	0.0790013	0.0536527	0.174924	0.071974	0.0152436	0.177689	0.0305836	0.519335			TRBV12-5	0.116911	0.0981067	1.09445
	TRBV13	0.0922831	0.384718	0.735701	0.957557	0.0971441	2.52986	0.87752	0.184645	0.316153	0.1328	0.50403	0.282591	0.201688	0.808734	0.0823462	0.00609959	0.256944	0.106982	0.101896	0.069236	0.105273	0.125797	0.0402388	0.28694	0.0421816	0.0919469	0.191799	0.0422646	0.206365	0.054449	0.321341	0.0686857	0.103034	0.123134	0.0666144	0.0634916	0.0266021	0.23844	0.0717141	0.0743332	0.228712	1.22506			TRBV13	0.0753294	0.31404	0.600542
	TRBV14	0.165626	0.149943	1.26964	0.309555	0.717746	0.0707688	0.0730275	1.25258	0.0880129	0.871696	0.644117	0.447006	0.482047	1.33441	0.351873	11.8199	0.320568	1.03416	0.848025	1.0198	0.849074	0.608668	0.505442	0.451746	0.140925	0.115013	0.180174	1.07203	1.04257	0.431625	0.315794	0.598242	0.407303	0.390765	1.08469	1.07951	1.03161	0.827908	1.03812	0.372768	1.22902	0.988658			TRBV14	0.167526	0.151663	1.2842
	TRBV15	0.667206	0.603059	1.93767	0.840614	4.3934	0.371789	0.0925115	2.10496	1.95386	1.21153	2.44424	2.01005	1.35683	6.34856	3.30575	1.7589	2.44708	2.14616	2.10737	1.33156	1.59478	2.61639	1.41885	1.31429	8.13768	0.705348	0.63246	2.36425	0.3491	1.08884	0.836109	3.41163	1.54869	0.670561	3.19942	1.47845	2.1441	1.45219	15.6486	1.83482	1.44746	3.327			TRBV15	0.200543	0.181262	0.582409
	TRBV16	0.00953727	0.0280669	0.00123027	0.331568	0.0445548	0.0141538	0.0664833	0.0678464	0.0354032	0.0196495	0.105677	0.0604574	0.024311	0.001	0.0145511	0.00609959	0.0171296	0.0579008	0.0515421	0.0269251	0.0418915	0.0531315	0.0280211	0.0265258	0.0172561	0.323973	0.0243051	0.0133099	0.145315	0.0258564	0.0204521	0.186365	0.0894236	0.0192861	0.077625	0.0828619	0.0227355	0.168814	0.031873	0.0630669	0.0438808	0.148713			TRBV16	0.0641322	0.188732	0.0082728
	TRBV18	0.072537	0.330608	3.00678	0.960308	0.885253	1.14595	2.13074	0.85495	13.4706	0.367454	0.514082	0.586458	0.892726	2.54751	1.22759	0.307752	1.26025	1.1166	0.975395	0.708337	1.02453	1.06855	1.57994	0.217281	0.532542	1.16477	0.550562	0.551775	1.00861	0.682391	0.377497	0.700262	0.627619	0.659287	1.28109	2.16225	1.38563	0.593198	0.596752	0.694348	1.74882	1.02803			TRBV18	0.0705595	0.321595	2.92481
	TRBV19	0.382968	0.873992	3.8815	2.46406	0.811604	0.387965	0.117499	1.7902	0.107448	1.36673	1.49405	0.999864	0.761154	8.16822	1.5239	1.74226	1.83042	1.74968	1.86418	2.05893	1.47454	1.55945	1.70424	1.43274	0.361419	0.786552	3.46294	2.0308	0.954651	1.70817	0.508529	0.737393	0.43249	3.41304	1.55911	2.14672	1.44595	0.614887	0.534045	0.638139	1.7487	2.44138			TRBV19	0.156865	0.357991	1.58988
	TRBV20-1	2.27968	2.48746	7.94385	4.08888	12.4297	0.564887	0.383581	15.104	2.208	27.8655	8.39131	6.1972	8.88145	10.1496	19.5789	16.3014	14.2029	16.2529	13.2098	11.2912	19.0617	13.583	17.5453	21.5858	6.13118	3.3519	4.805	10.6726	11.0846	14.7004	14.6118	5.42712	8.16922	6.62076	15.6167	16.6399	13.2076	8.10142	10.8207	8.90505	16.4266	9.23665			TRBV20-1	0.246808	0.269303	0.860036
	TRBV24-1	0.247566	0.33971	7.82205	1.64821	0.410123	0.0131428	0.0113037	1.11775	0.210067	0.291989	0.5945	0.874842	0.713367	3.27537	0.960705	0.209604	1.28472	0.849339	1.23514	0.964372	0.996782	1.44638	0.331472	0.81215	0.465914	0.183262	0.690581	1.30016	0.601467	0.627395	0.413202	1.40017	0.427274	0.495503	1.4278	1.23355	0.506368	1.11594	1.19333	0.640711	1.54284	1.21776			TRBV24-1	0.203296	0.278963	6.4233
	TRBV25-1	1.55874	0.233891	1.34345	3.07904	0.859932	0.0337416	0.262364	2.04355	2.07889	2.50896	2.44295	0.904333	1.85327	1.73878	3.10204	0.000554508	0.212896	3.45449	2.08538	0.790789	1.76207	1.67588	3.85097	7.85059	2.32478	0.402123	0.41847	2.41516	1.3418	1.63197	0.447173	3.77961	1.2027	0.828114	2.70724	1.68599	1.35949	2.4648	3.19301	0.774805	1.23047	2.64823			TRBV25-1	0.588596	0.0883196	0.507303
	TRBV27	10.3029	14.0185	3.94178	4.12465	18.9324	14.3397	0.45988	5.24221	24.6279	6.80033	17.8854	19.362	16.7751	2.18358	9.91825	1.04303	9.48734	8.09422	11.6162	36.9333	12.0466	10.1227	9.11508	12.3704	15.0344	11.1973	30.6445	15.2587	4.15201	10.4349	15.0878	13.6091	13.2447	8.00164	9.64353	7.06186	10.3461	11.4365	4.40938	14.2726	7.66994	7.99067			TRBV27	1.28937	1.75436	0.493298
	TRBV28	7.40858	14.6338	7.3201	3.80684	7.38064	8.24431	1.07905	26.1385	16.2366	13.7968	14.7277	9.54195	18.9701	1.73878	13.0758	6.54098	15.1792	12.6423	17.4471	10.9624	16.8563	17.9878	9.65545	19.9845	37.2406	25.4389	20.746	15.9424	27.4491	32.8975	20.1852	10.7005	23.5802	7.67348	11.2486	9.52128	11.6455	13.9886	8.89619	34.568	6.40429	9.03329			TRBV28	0.820142	1.61999	0.810347
	TRBV29-1	0.267312	0.47208	7.76423	3.4395	1.77939	5.86269	1.93798	3.38373	1.0033	2.32481	0.934859	0.532531	1.67308	5.05459	1.10258	5.74637	2.71626	1.82828	1.65062	2.04295	1.32956	1.10873	1.63186	0.808344	0.203718	0.592863	0.501952	2.2022	2.93059	2.81493	0.483571	9.13836	4.95021	0.665814	1.41088	2.31045	1.56133	1.24027	0.801501	5.49192	1.5918	6.34656			TRBV29-1	0.0421192	0.0743835	1.22338
	TRBV30	0.0197462	0.220995	2.3166	1.5464	0.246269	5.29578	2.05563	0.269239	0.18729	0.10157	0.306465	0.1661	0.259596	4.4076	0.281101	0.278918	0.161507	0.34357	0.272995	0.1508	0.24201	0.374823	0.346213	0.107948	0.170644	0.110378	0.165908	0.297954	0.139296	0.254323	0.153911	0.23607	0.0929853	0.162003	0.326465	0.431527	0.311956	0.19299	0.157286	0.0745782	0.258328	2.98978			TRBV30	0.00660457	0.0739169	0.77484
[truncated: 80 more columns]

## Sheet: Fig 1b
Figure 1b	Principal component analysis (PCA) of TRBV gene usage across samples from different SJS/TEN types and healthy donors.
	TRBV frequencies (%) of each patients
	Samples	CBZ-BC	CBZ-BC	CBZ-BC	CBZ-BC	CBZ-BC	CBZ-BC	CBZ-BC	CBZ-PBMC	CBZ-PBMC	CBZ-PBMC	CBZ-PBMC	CBZ-PBMC	CBZ-PBMC	CBZ-PBMC	CBZ-PBMC	CBZ-PBMC	CBZ-PBMC	CBZ-PBMC	OXC-BC	OXC-PBMC	OXC-PBMC	LTG-BC	LTG-BC	LTG-PBMC	LTG-PBMC	PHT-BC	PHT-BC	PHT-BC	PHT-BC	PHT-BC	PHT-BC	Allopurinol-BC	Allopurinol-BC	Allopurinol-BC	Allopurinol-BC	Allopurinol-BC	Allopurinol-PBMC	Allopurinol-PBMC	Allopurinol-PBMC	Allopurinol-PBMC	Allopurinol-PBMC
	Case	case 1	case 2	case 3	case 4	case 5	case 6	case 7	case 2	case 3	case 4	case 8	case 9	case 25	case 26	case 27	case 28	case 29	case 30	case 43	case 44	case 45	case 46	case 47	case 48	case 49	case 50	case 51	case 52	case 53	case 54	case 55	case 56	case 57	case 62	case 63	case 64	case 58	case 59	case 60	case 61	case 65
	TRBV2	1.21231	1.56113	0.168547	2.56036	1.43744	9.29144	26.9235	3.70493	4.50203	2.41916	6.21512	3.69359	1.65075	2.22402	1.54473	4.02795	2.34675	2.39732	2.52098	2.44022	3.06851	2.78851	3.21286	3.50509	0.597252	1.24681	0.666804	2.18001	1.81558	1.88944	0.902319	3.95732	0.876936	1.85265	2.16221	2.44942	3.18529	1.78774	1.63487	0.944044	2.17482
	TRBV3-1	0.823966	0.222765	0.0984216	0.116943	3.19809	0.0968016	0.0179966	1.07008	1.31178	0.687257	1.07585	0.898961	0.874466	0.323494	2.19557	4.82921	6.497	1.2857	1.38569	0.810317	1.51734	1.52898	5.0252	0.220164	2.69051	1.57953	0.816861	2.32385	0.450778	2.39097	0.739395	0.744629	0.479809	0.901401	1.81414	1.83295	1.7528	0.885791	31.2429	0.862119	1.37638
	TRBV4-1	1.62416	3.42631	1.28317	0.243517	2.07326	0.382025	0.314718	1.70647	0.828138	1.18409	3.40655	5.72523	3.76059	2.06227	2.99224	3.01874	5.15355	3.90428	3.58536	2.29751	5.86182	8.60965	3.02694	1.47137	3.93151	15.4501	3.19506	5.01945	2.34783	3.32057	17.4134	4.76055	3.09027	3.58958	3.46753	1.95456	3.17277	6.17443	2.13791	2.6253	1.80963
	TRBV4-2	0.168581	1.58477	0.131639	0.020637	1.55406	0.223933	0.0324236	2.33297	0.914047	0.75285	0.760362	4.75402	2.26259	0.24262	3.76841	0.210713	1.31408	1.23317	2.23329	0.421728	1.02435	0.527408	0.157502	0.417262	0.387303	1.8402	2.92453	0.379448	1.42843	0.345984	0.482877	1.26576	10.0036	6.8148	1.02922	1.50228	0.502811	1.81261	0.39027	1.04226	1.73927
	TRBV4-3	0.0402983	0.309115	0.0578227	0.0632868	0.310058	0.228735	0.150368	0.491242	0.179492	0.15169	0.177461	0.973848	0.457214	0.001	0.781462	0.0615504	0.27652	0.239272	0.451737	0.0949775	0.245909	0.12881	0.0369187	0.090303	0.0877185	0.458049	0.522559	0.0835952	0.277947	0.0655304	0.103647	0.277709	1.85118	1.31175	0.207688	0.260577	0.107491	0.343845	0.0782966	0.205243	0.327715
	TRBV5-1	0.115656	0.35071	0.305107	0.365963	1.2238	0.3613	1.82762	1.08812	0.425953	0.960261	1.48142	0.765197	0.815828	0.0808734	0.960705	0.435843	0.533464	1.25464	0.915276	0.498755	1.16281	2.09769	1.49229	1.19147	0.375799	0.385271	0.450172	1.70973	0.839001	0.453924	0.434347	2.89761	0.574066	7.24444	1.70472	2.00775	1.52359	1.06607	0.389231	0.507474	1.6665
	TRBV5-4	0.488147	0.181423	0.739392	0.773199	0.351813	0.605958	0.413178	0.205257	0.0689496	0.192128	0.573751	0.368643	0.360909	2.79013	0.427274	9.91904	0.494311	0.355074	0.628356	0.325764	0.577232	0.416681	0.707299	0.119366	0.14428	0.145978	0.546864	0.294218	0.244628	0.348583	0.620496	0.25944	0.406286	0.47325	0.572278	0.68657	0.568698	4.8648	0.114673	0.25386	0.679608
	TRBV5-5	0.0190745	0.0219984	0.515483	0.193988	0.0305554	0.782122	0.0823977	0.114222	0.0160924	0.0418619	0.526454	0.107644	0.0581169	0.161747	0.0681257	0.143618	0.264285	0.0525325	0.089753	0.126538	0.0628373	0.0825994	0.207701	0.0146468	0.0393055	0.0756219	0.0206065	0.0303558	0.00128978	0.0567747	0.0738355	0.10807	0.0265854	0.0525174	0.131302	0.0290555	0.0157757	0.111345	0.0166294	0.0313498	0.0440016
	TRBV5-6	0.0498356	0.0811664	1.70515	0.771824	0.0824142	0.320987	0.206887	0.133546	0.0295852	0.0516392	0.0802891	0.162835	0.0820106	2.22402	0.579069	0.22014	0.173743	0.269948	0.141465	0.0874819	0.14526	0.197792	0.185523	0.103681	0.115041	0.0539253	0.0998621	0.112083	0.199701	0.119432	0.33174	0.272608	0.0637286	0.0869356	0.114924	0.15158	0.103161	0.216336	0.0471165	0.056699	0.0743434
	TRBV5-8	0.00846265	0.056513	0.001	0.0027516	0.0152168	0.0933896	0.040009	0.128393	0.0526097	0.0370207	0.0750052	0.111857	0.0650033	0.0404367	0.0185196	0.00443607	0.0269179	0.113117	0.0045853	0.00286017	0.128032	0.0692049	0.0731735	0.0214513	0.253569	0.0604554	0.0089823	0.0100408	0.0907145	0.0311919	0.0592764	0.0160148	0.0236597	0.0231433	0.0617972	0.0156807	0.0443884	0.0897948	0.0511007	0.015185	0.117862
	TRBV6-1	5.35309	0.937332	0.001	1.17768	0.836559	0.623777	2.3879	1.39944	2.05636	0.96102	1.48528	1.85638	2.36067	3.80105	1.84303	0.854497	2.02129	1.72437	2.06321	1.72577	1.64574	1.82143	2.16227	1.21661	0.711814	2.48931	0.989639	2.19286	1.8719	1.06422	0.725876	2.47565	1.13834	2.77868	2.45592	1.97362	3.02475	1.65623	0.699646	1.41662	1.69841
	TRBV6-2	0.579973	0.995186	1.34788	0.468322	1.09532	2.01595	0.967652	1.49176	1.81007	0.978752	1.49433	2.10025	2.34642	1.94096	2.01798	0.527005	1.85489	2.2671	2.32267	1.74029	1.46185	1.49791	2.25087	1.60746	0.459587	1.79879	1.41646	1.72552	2.29477	1.01943	0.711872	1.95822	1.15027	2.51597	2.54704	2.84534	2.98971	1.75882	0.730168	1.30626	2.16449
	TRBV6-3	0.86996	1.49278	2.02182	0.702483	1.64298	3.02393	1.45148	2.23764	2.71511	1.46813	2.2415	3.15038	3.51963	2.91144	3.02697	0.790507	2.78233	3.40065	3.48401	2.61043	2.19278	2.24686	3.37631	2.41119	0.689381	2.69818	2.12468	2.58828	3.44216	1.52914	1.06781	2.93733	1.7254	3.77396	3.82055	4.26802	4.48456	2.63823	1.09525	1.95938	3.24674
	TRBV6-4	0.00282088	0.119221	0.00123027	0.0055032	0.164585	0.083027	0.0641036	0.999231	0.0713016	0.142672	0.108642	0.32272	0.646068	0.001	0.312849	2.03726	0.367062	0.373096	0.674463	0.160959	0.241466	0.164641	0.509293	0.124325	0.150032	0.0340193	0.0845393	0.629299	0.292995	0.163347	0.0578898	0.555773	0.0517716	0.285137	0.130063	0.00292092	0.419911	0.0759802	0.248228	0.0406567	0.0543976
	TRBV6-5	3.9902	1.13418	3.99099	4.76439	0.745624	4.37794	7.66254	1.69917	2.56401	0.977062	1.64135	2.19227	3.3039	6.55075	1.85428	1.33969	2.06289	1.59285	2.11136	1.89087	2.04407	2.15093	1.89242	1.0751	1.05118	3.6328	1.09373	2.32642	2.25238	1.1935	0.739049	2.65253	1.58775	2.42589	2.31402	1.78776	2.64583	1.89439	0.69341	1.56798	1.67581
	TRBV6-6	1.96763	0.849465	3.08183	0.786957	0.650792	5.52667	0.854021	1.17014	1.65764	0.803445	1.20743	1.45972	1.89104	2.79013	1.4991	0.713652	1.85734	1.40112	1.72611	1.37525	1.41261	1.46067	1.81911	0.91364	0.661963	2.03305	0.839581	1.71183	1.60577	0.852852	0.603163	2.48336	0.918404	2.00575	1.85103	1.58268	2.28314	1.34747	0.505463	1.18088	1.51939
	TRBV6-8	0.20673	0.319988	0.001	0.0013758	0.245782	0.00973071	0.001	0.437137	0.762531	0.304424	0.454671	0.582877	0.843791	0.001	0.508959	0.334368	0.68763	0.398787	0.544462	0.454768	0.499887	0.473384	0.559093	0.280943	0.224809	0.927368	0.293246	0.589837	0.493985	0.288388	0.196201	0.782471	0.400943	0.708243	0.584803	0.50163	0.643091	0.475636	0.188813	0.360645	0.441588
	TRBV6-9	0.00591042	0.00151713	0.001	0.0041274	0.00133908	0.00315932	0.0380755	0.00128822	0.00618938	0.0219277	0.00270637	0.02096	0.00542564	0.0404367	0.00462991	0.00277254	0.0758595	0.00536828	0.00356634	0.00216979	0.0136918	0.00569266	0.00398404	0.00518983	0.00287601	0.00389695	0.00475534	0.0074722	0.00537408	0.00232571	0.00277317	0.00984614	0.00178084	0.0035605	0.00330319	0.00338212	0.00324793	0.00317735	0.00121256	0.00269412	0.005198
	TRBV7-2	0.689101	0.726199	5.05764	3.54131	3.58338	0.390998	6.48889	2.54038	0.278027	6.61579	1.29545	1.55251	1.41578	5.82289	2.98331	4.76711	2.67955	4.15007	2.7854	1.57241	2.79268	1.96096	3.96133	4.87129	1.49697	0.79108	2.2498	1.90728	3.76895	2.85967	2.01262	1.22507	1.34631	3.70915	3.67108	6.44032	5.75271	1.75279	1.45109	1.24591	5.85427
	TRBV7-3	0.274163	0.1794	0.497029	0.29167	0.747815	0.130796	0.842122	0.72484	0.681698	0.0449944	0.867715	0.52105	0.372386	0.161747	0.729871	1.87091	0.582405	0.582075	0.379221	0.249328	0.41556	0.677762	0.556968	0.304239	0.736739	0.518505	0.110958	0.508343	0.11565	1.30431	0.949116	1.48368	0.478028	0.593121	0.926545	1.45708	0.773936	0.664896	0.357012	0.471349	5.24852
	TRBV7-4	0.0107462	0.000126427	0.001	0.0522804	0.0538066	0.00101098	0.001	0.0910344	0.000618938	0.00806862	0.002062	0.000947938	0.000730374	0.001	0.000330708	0.000554508	0.001	0.001	0.0260683	0.00118352	0.0206737	0.0151804	0.0304115	0.00957235	0.00479336	0.0164304	0.00158511	0.000934025	0.0337492	0.000547226	0.00901279	0.00154217	0.00763217	0.0537043	0.0220213	0.00169106	0.00386659	0.00096702	0.000346445	0.0097968	0.0453314
	TRBV7-6	0.74122	0.0946941	0.102112	0.147211	0.274755	1.04611	2.04611	0.361991	0.159562	0.364322	1.20794	0.294493	0.309366	0.12131	0.452077	3.37585	0.76349	0.362359	0.494023	0.404764	0.300404	0.539017	0.54993	0.568805	0.384907	0.157563	1.12067	0.503206	0.634141	0.141732	0.587564	0.571195	0.289641	0.199388	0.319446	0.289786	0.234315	0.423693	0.29725	0.204631	0.316473
	TRBV7-7	0.84613	0.187871	0.0947308	0.0027516	0.525284	0.140527	0.209266	0.703799	0.282112	0.837428	1.59019	0.45501	0.566562	0.001	0.615447	3.0509	1.06937	0.62042	0.811937	0.52716	0.570976	0.967083	0.775161	0.606748	0.759268	0.454152	1.7283	0.819374	4.19952	0.531357	0.941836	0.843684	0.91815	0.720705	0.500021	0.62231	0.481777	0.697912	0.41712	0.608626	0.544702
	TRBV7-8	0.244611	0.141978	0.115645	0.127949	0.476347	2.67531	1.75712	0.595159	0.131339	1.68482	0.441783	0.328829	0.235076	0.12131	0.35055	0.253965	0.381745	0.583993	0.00390599	0.168849	0.21925	0.485216	1.31354	0.297089	0.261717	0.628567	0.980128	0.309863	0.521931	0.645864	0.420828	0.780099	0.417225	0.21274	0.399273	0.268878	0.323092	2.26435	0.296211	0.376442	0.240317
	TRBV7-9	0.692191	0.402924	3.30573	1.6771	1.21491	0.26829	0.452741	1.04647	0.625498	2.34085	2.69864	1.12457	1.19322	3.51799	1.03578	0.931019	1.88915	2.1128	1.93763	1.0126	1.8571	2.00973	2.22402	1.26712	3.3472	1.93299	2.87804	2.46956	2.38824	1.61911	1.91834	1.63398	3.47404	1.73753	2.04123	2.61791	2.3266	3.35694	1.08905	2.52929	2.3854
	TRBV9	0.259924	0.194319	1.08141	0.705785	0.221922	2.76302	2.28497	0.111646	0.173179	0.10119	0.468976	0.290069	0.314896	0.687424	0.23381	0.000554508	0.105225	0.485063	0.279109	0.280988	0.633269	0.331179	0.229746	0.148775	0.156743	0.599603	0.150057	0.721067	0.215178	0.189067	0.623269	0.647473	0.55206	0.375336	0.238793	1.00802	0.285973	0.391643	0.349043	0.288516	3.30701
	TRBV10-1	0.0847608	0.0696615	0.162396	0.0261402	0.145473	0.690501	0.0385217	0.0437996	0.189147	0.894667	0.0541275	0.172419	0.390437	0.12131	0.0747399	0.00388156	0.0636241	0.151846	0.184771	0.228025	0.126763	0.320129	0.238113	0.0793467	0.0929912	0.0610873	0.0781989	0.618325	0.423262	0.13968	0.0357045	0.379966	0.0834451	0.147761	0.104326	0.15896	0.095118	0.0830256	0.129397	0.0716391	0.0502876
	TRBV10-2	0.441938	0.384971	0.211606	0.411364	0.441531	4.35127	0.432662	0.329785	0.619185	2.92967	0.44217	0.241303	0.350997	0.0404367	0.741116	0.339359	1.43888	0.455154	0.486211	0.381784	0.401234	0.505754	1.09959	0.399155	0.130379	0.531881	0.645141	0.442027	0.369952	0.291261	0.319954	1.0062	0.181773	0.348336	0.542136	0.924394	0.38604	0.294665	0.200938	0.230102	0.515931
	TRBV10-3	0.351536	0.533523	3.11504	1.35791	0.363499	0.589403	0.225924	0.561665	0.739754	0.356158	0.252079	0.347999	0.396697	2.4262	0.585022	0.276145	0.538358	0.544114	0.464474	0.202086	0.343565	0.559332	0.344752	0.217396	0.142842	0.773913	0.170664	0.620193	0.490761	0.197138	0.417361	1.03527	0.211666	0.35338	0.5303	0.685648	0.246379	0.345641	0.225709	0.257289	0.729774
	TRBV11-1	0.0429849	0.0371696	0.73078	0.193988	0.149246	0.0180713	0.153046	0.106064	0.0844231	0.146089	0.258137	0.146825	0.102565	0.001	0.141212	0.0815127	0.0513887	0.135357	0.174156	0.109081	0.393436	0.176361	0.152323	0.0695437	0.1299	0.0788869	0.114656	0.141038	0.245488	0.10151	0.0845815	0.199651	0.216881	0.715364	0.181951	0.197239	0.243595	0.823763	0.126799	0.207447	0.21747
	TRBV11-2	0.101417	0.122002	1.74944	1.41845	0.90887	0.491085	0.895963	0.524736	0.317886	0.311354	0.858307	0.362218	0.615392	1.45572	0.248361	0.343795	0.291203	1.09091	0.48757	0.733783	0.430612	0.452957	0.506902	0.149121	0.173999	0.689233	0.399448	0.523288	1.089	0.536145	0.802485	3.19774	1.82765	0.541493	0.455565	0.451974	0.426407	1.68925	0.337264	1.181	0.516173
	TRBV11-3	0.0326416	0.0796492	1.04819	0.196739	0.159594	0.0120054	0.0577081	0.20268	0.0769958	0.169726	0.533671	0.179898	0.116547	2.4262	0.290361	0.141954	0.146825	0.193258	0.29244	0.1508	0.223512	0.142651	0.12231	0.0525902	0.114082	0.0783602	0.19127	0.173962	0.247638	0.248304	0.16639	0.126695	0.132545	0.394622	0.106115	0.150197	0.155591	0.403109	0.159365	0.148544	0.232943
	TRBV12-3	0.101417	0.533671	0.00738162	0.630116	0.0808734	0.169726	0.033316	0.0769958	0.169726	0.0796492	0.179898	0.116547	0.159594	0.0808734	0.146825	0.193258	0.0326416	0.101417	0.142651	0.12231	0.0525902	0.114082	0.0783602	0.19127	0.173962	0.248304	0.16639	0.126695	0.132545	0.150197	0.155591	0.403109	0.148544	0.159365	0.0769958	0.169726	0.0796492	0.533671	0.116547	0.179898	0.0769958
	TRBV12-4	45.9949	43.6592	13.7716	48.347	19.003	19.5003	31.095	4.11888	5.79152	2.9926	6.57868	12.5213	6.13243	5.82289	2.96678	2.76533	2.54497	2.18796	3.2148	1.97145	2.05749	0.0282512	0.61394	0.19116	0.277909	0.217508	0.0982537	0.47285	0.365227	0.329179	0.234903	0.706348	0.111954	1.47012	0.521395	0.823238	0.300101	0.382907	0.897986	0.509801	0.321016
	TRBV12-5	0.0607161	0.0509502	0.568385	0.061911	0.0321379	0.00290658	0.00327211	0.106922	0.00866513	0.0765095	0.103744	0.135239	0.0439268	0.768298	0.0714328	0.001	0.144378	0.31021	0.242936	0.193111	0.0522284	0.106486	0.0378484	0.0291784	0.282808	0.129863	0.061291	0.120256	0.001	0.045283	0.0367444	0.147455	0.210902	0.0353083	0.0790013	0.0536527	0.174924	0.071974	0.0152436	0.177689	0.0305836
	TRBV13	0.0922831	0.384718	0.735701	0.957557	0.0971441	2.52986	0.87752	0.184645	0.316153	0.1328	0.50403	0.282591	0.201688	0.808734	0.0823462	0.00609959	0.256944	0.106982	0.101896	0.069236	0.105273	0.125797	0.0402388	0.28694	0.0421816	0.0919469	0.191799	0.0422646	0.206365	0.054449	0.321341	0.0686857	0.103034	0.123134	0.0666144	0.0634916	0.0266021	0.23844	0.0717141	0.0743332	0.228712
	TRBV14	0.165626	0.149943	1.26964	0.309555	0.717746	0.0707688	0.0730275	1.25258	0.0880129	0.871696	0.644117	0.447006	0.482047	1.33441	0.351873	11.8199	0.320568	1.03416	0.848025	1.0198	0.849074	0.608668	0.505442	0.451746	0.140925	0.115013	0.180174	1.07203	1.04257	0.431625	0.315794	0.598242	0.407303	0.390765	1.08469	1.07951	1.03161	0.827908	1.03812	0.372768	1.22902
	TRBV15	0.667206	0.603059	1.93767	0.840614	4.3934	0.371789	0.0925115	2.10496	1.95386	1.21153	2.44424	2.01005	1.35683	6.34856	3.30575	1.7589	2.44708	2.14616	2.10737	1.33156	1.59478	2.61639	1.41885	1.31429	8.13768	0.705348	0.63246	2.36425	0.3491	1.08884	0.836109	3.41163	1.54869	0.670561	3.19942	1.47845	2.1441	1.45219	15.6486	1.83482	1.44746
	TRBV16	0.00953727	0.0280669	0.00123027	0.331568	0.0445548	0.0141538	0.0664833	0.0678464	0.0354032	0.0196495	0.105677	0.0604574	0.024311	0.001	0.0145511	0.00609959	0.0171296	0.0579008	0.0515421	0.0269251	0.0418915	0.0531315	0.0280211	0.0265258	0.0172561	0.323973	0.0243051	0.0133099	0.145315	0.0258564	0.0204521	0.186365	0.0894236	0.0192861	0.077625	0.0828619	0.0227355	0.168814	0.031873	0.0630669	0.0438808
	TRBV18	0.072537	0.330608	3.00678	0.960308	0.885253	1.14595	2.13074	0.85495	13.4706	0.367454	0.514082	0.586458	0.892726	2.54751	1.22759	0.307752	1.26025	1.1166	0.975395	0.708337	1.02453	1.06855	1.57994	0.217281	0.532542	1.16477	0.550562	0.551775	1.00861	0.682391	0.377497	0.700262	0.627619	0.659287	1.28109	2.16225	1.38563	0.593198	0.596752	0.694348	1.74882
	TRBV19	0.382968	0.873992	3.8815	2.46406	0.811604	0.387965	0.117499	1.7902	0.107448	1.36673	1.49405	0.999864	0.761154	8.16822	1.5239	1.74226	1.83042	1.74968	1.86418	2.05893	1.47454	1.55945	1.70424	1.43274	0.361419	0.786552	3.46294	2.0308	0.954651	1.70817	0.508529	0.737393	0.43249	3.41304	1.55911	2.14672	1.44595	0.614887	0.534045	0.638139	1.7487
	TRBV20-1	2.27968	2.48746	7.94385	4.08888	12.4297	0.564887	0.383581	15.104	2.208	27.8655	8.39131	6.1972	8.88145	10.1496	19.5789	16.3014	14.2029	16.2529	13.2098	11.2912	19.0617	13.583	17.5453	21.5858	6.13118	3.3519	4.805	10.6726	11.0846	14.7004	14.6118	5.42712	8.16922	6.62076	15.6167	16.6399	13.2076	8.10142	10.8207	8.90505	16.4266
	TRBV24-1	0.247566	0.33971	7.82205	1.64821	0.410123	0.0131428	0.0113037	1.11775	0.210067	0.291989	0.5945	0.874842	0.713367	3.27537	0.960705	0.209604	1.28472	0.849339	1.23514	0.964372	0.996782	1.44638	0.331472	0.81215	0.465914	0.183262	0.690581	1.30016	0.601467	0.627395	0.413202	1.40017	0.427274	0.495503	1.4278	1.23355	0.506368	1.11594	1.19333	0.640711	1.54284
	TRBV25-1	1.55874	0.233891	1.34345	3.07904	0.859932	0.0337416	0.262364	2.04355	2.07889	2.50896	2.44295	0.904333	1.85327	1.73878	3.10204	0.000554508	0.212896	3.45449	2.08538	0.790789	1.76207	1.67588	3.85097	7.85059	2.32478	0.402123	0.41847	2.41516	1.3418	1.63197	0.447173	3.77961	1.2027	0.828114	2.70724	1.68599	1.35949	2.4648	3.19301	0.774805	1.23047
	TRBV27	10.3029	14.0185	3.94178	4.12465	18.9324	14.3397	0.45988	5.24221	24.6279	6.80033	17.8854	19.362	16.7751	2.18358	9.91825	1.04303	9.48734	8.09422	11.6162	36.9333	12.0466	10.1227	9.11508	12.3704	15.0344	11.1973	30.6445	15.2587	4.15201	10.4349	15.0878	13.6091	13.2447	8.00164	9.64353	7.06186	10.3461	11.4365	4.40938	14.2726	7.66994
	TRBV28	7.40858	14.6338	7.3201	3.80684	7.38064	8.24431	1.07905	26.1385	16.2366	13.7968	14.7277	9.54195	18.9701	1.73878	13.0758	6.54098	15.1792	12.6423	17.4471	10.9624	16.8563	17.9878	9.65545	19.9845	37.2406	25.4389	20.746	15.9424	27.4491	32.8975	20.1852	10.7005	23.5802	7.67348	11.2486	9.52128	11.6455	13.9886	8.89619	34.568	6.40429
	TRBV29-1	0.267312	0.47208	7.76423	3.4395	1.77939	5.86269	1.93798	3.38373	1.0033	2.32481	0.934859	0.532531	1.67308	5.05459	1.10258	5.74637	2.71626	1.82828	1.65062	2.04295	1.32956	1.10873	1.63186	0.808344	0.203718	0.592863	0.501952	2.2022	2.93059	2.81493	0.483571	9.13836	4.95021	0.665814	1.41088	2.31045	1.56133	1.24027	0.801501	5.49192	1.5918
	TRBV30	0.0197462	0.220995	2.3166	1.5464	0.246269	5.29578	2.05563	0.269239	0.18729	0.10157	0.306465	0.1661	0.259596	4.4076	0.281101	0.278918	0.161507	0.34357	0.272995	0.1508	0.24201	0.374823	0.346213	0.107948	0.170644	0.110378	0.165908	0.297954	0.139296	0.254323	0.153911	0.23607	0.0929853	0.162003	0.326465	0.431527	0.311956	0.19299	0.157286	0.0745782	0.258328
				Software for PCA analysis:
					ClustVis: a web tool for visualizing clustering of multivariate data (BETA)
					https://biit.cs.ut.ee/clustvis/

## Sheet: Fig 2a
Figure 2a	TRBV gene usage in PBMC and blister cells from patients with CBZ-SJS/TEN and from tolerant-controls.
		CBZ-SJS/TEN blister cells (N=7)
		TRBV mean frequency
		Samples	CBZ-BC	CBZ-BC	CBZ-BC	CBZ-BC	CBZ-BC	CBZ-BC	CBZ-BC	Mean	SEM
		Case	case 1	case 2	case 3	case 4	case 5	case 6	case 7
		TRBV12-4	45.9949	43.6592	13.7716	48.347	19.003	19.5003	31.095	31.6244	13.3966
		CBZ-SJS/TEN PBMC (N=11)
		TRBV mean frequency
		Samples	CBZ-PBMC	CBZ-PBMC	CBZ-PBMC	CBZ-PBMC	CBZ-PBMC	CBZ-PBMC	CBZ-PBMC	CBZ-PBMC	CBZ-PBMC	CBZ-PBMC	CBZ-PBMC	Mean	SEM
		Case	case 2	case 3	case 4	case 8	case 9	case 25	case 26	case 27	case 28	case 29	case 30
		TRBV12-4	4.11888	5.79152	2.9926	6.57868	12.5213	6.13243	5.82289	2.96678	2.76533	2.54497	2.18796	4.94758	2.85222
		CBZ-tolerant control PBMC (N=12)
		TRBV mean frequency
		Samples	CBZ-tolerant PBMC	CBZ-tolerant PBMC	CBZ-tolerant PBMC	CBZ-tolerant PBMC	CBZ-tolerant PBMC	CBZ-tolerant PBMC	CBZ-tolerant PBMC	CBZ-tolerant PBMC	CBZ-tolerant PBMC	CBZ-tolerant PBMC	CBZ-tolerant PBMC	CBZ-tolerant PBMC	Mean	SEM
		Case	T1	T2	T3	T4	T5	T6	T7	T8	T9	T10	T11	T12
		TRBV12-4	1.0261	1.36116	1.25721	0.001	1.63939	2.53107	0.132459	0	0.189398	0.187135	0.00244668	0	0.693947	0.810854

## Sheet: Fig 2c
Figure 2c	The mean frequencies (%) of TRBV/TRBJ pairings of blister cell samples from CBZ-SJS/TEN patients (n = 7)
			TRBJ1-1	TRBJ1-2	TRBJ1-3	TRBJ1-4	TRBJ1-5	TRBJ1-6	TRBJ2-1	TRBJ2-2	TRBJ2-3	TRBJ2-4	TRBJ2-5	TRBJ2-6	TRBJ2-7
		TRBV2	0.159021	0.537633	0.044326	0.0473625	0.117562	0.0402767	0.694962	0.115815	0.505944	0.0123315	0.334487	0.00997851	1.12243
		TRBV3-1	0.00270259	0.00508118	0.00021133	0.000537446	0.0031834	9.9221e-05	0.0357485	0.00146189	0.0124093	9.9221e-05	0.0031167	0.00491824	0.0459114
		TRBV4-1	0.201885	0.0327882	0.0191432	0.0136359	0.090888	0.0240698	0.584647	0.0220042	0.376747	0.0180352	0.117017	0.000291637	0.193859
		TRBV4-2	0.0726055	0.0304395	0.00653915	0.00331497	0.0319692	0.00520741	0.282675	0.0167049	0.0912272	0.00627264	0.0422388	0.00152214	0.0760472
		TRBV4-3	0.0361758	0.0102188	0.00701791	0.00344838	0.0138851	0.00304417	0.13333	0.0257891	0.0756663	0.00299588	0.0142309	0.000971454	0.046468
		TRBV5-1	0.0758321	0.0196941	0.00859939	0.00383953	0.00893085	0.000584458	0.0987678	0.0100516	0.073782	0.00357738	0.0446538	0.00587937	0.118454
		TRBV5-4	0.0427493	0.10183	0.00488317	0.0469732	0.000752038	0.00231683	0.0835216	0.029591	0.137407	0.00962314	0.0421224	0.0178595	0.0662772
		TRBV5-5	0.0440305	0.00847626	0.000891629	0.00211004	0.00751736	0.0080426	0.134422	0.0120104	0.0162507	0.000321654	0.0226664	0.000909837	0.0475849
		TRBV5-6	0.0541191	0.0592365	0.000322423	0.000706026	0.00268804	0.0198914	0.280671	0.0195622	0.0409096	0.0325339	0.0764428	0.00108133	0.0985069
		TRBV5-8	0.00632396	0.00211962	0.00220693	0.000102204	0.00245574	0.00106452	0.0119163	0.000862633	0.00597114	0.00209765	0.0031447	0.000411405	0.0121841
		TRBV6-1	0.186704	0.117668	0.0289537	0.00442093	0.157594	0.0230887	0.260666	0.081818	0.205423	0.0175454	0.109827	0.0810818	1.34395
		TRBV6-2	4.65698e-05	3.34536e-05	0.000100009	1.82235e-05	3.64469e-05	0.000182994	0.000184051	3.30701e-05	0.000625367	1.16196e-05	6.61403e-05	8.92372e-05	0.000523896
		TRBV6-3	0.249682	0.204539	0.0117779	0.0131482	0.23145	0.0289272	0.618851	0.224337	0.287705	0.0276656	0.32509	0.0682085	0.992545
		TRBV6-4	0.0033197	0.00953836	0.000559487	0.000736694	0.014267	0.000442341	0.0093787	0.001023	0.0441358	0.000581938	0.00328807	3.21811e-05	0.0109504
		TRBV6-5	0.228663	0.218548	0.0131798	0.00761396	0.152736	0.0363196	0.829802	0.241264	0.866663	0.0122191	0.261463	0.0730452	1.74118
		TRBV6-6	0.147059	0.0928722	0.335801	0.00334971	0.059273	0.00918488	0.296007	0.0791828	0.0901883	0.0187559	0.226493	0.120186	0.829398
		TRBV6-8	0.0141051	0.0071078	0.00113137	0.000541673	0.0115199	0.00297434	0.014637	0.00302466	0.0309456	0.00253557	0.00897073	0.00994973	0.0147125
		TRBV6-9	0.0531938	0.0196307	0.00458995	0.00256724	0.0423186	0.00991756	0.0494496	0.0171385	0.0771229	0.0110987	0.0283429	0.0283248	0.269969
		TRBV7-2	0.0989925	0.0555984	0.0179841	0.00852661	0.109161	0.0767167	0.938827	0.111486	0.200854	0.00904321	0.137546	0.0216424	0.345299
		TRBV7-3	0.0417169	0.0172878	0.013686	0.000134507	0.0155372	0.0426299	0.136608	0.0435161	0.022598	0.000755485	0.0389569	0.00885411	0.0440961
		TRBV7-4	0.000149646	0.000181262	8.5477e-05	0.00821961	0.00870537	1.82235e-05	0.00785426	0.0001642	0.000118547	0.000335058	0.000118109	1.63434e-05	0.00211886
		TRBV7-6	0.0757895	0.021921	0.0109292	0.0139178	0.0136205	0.00105419	0.0744076	0.0230297	0.232465	0.000666065	0.144226	0.00051853	0.103753
		TRBV7-7	0.0179798	0.00641215	0.00190708	0.00169479	0.0105799	4.97969e-05	0.0199461	0.0064238	0.125438	0.000154648	0.0253349	0.000267245	0.0406341
		TRBV7-8	0.0633152	0.0260494	0.0281972	0.0213243	0.055234	0.0161629	0.447037	0.0623266	0.0912883	0.00757548	0.0842906	0.00740805	0.129413
		TRBV7-9	0.134109	0.130988	0.0140255	0.0410506	0.0624019	0.0187273	0.240036	0.0440261	0.0969398	0.0193538	0.138172	0.0332372	0.293031
		TRBV9	0.197043	0.0474666	0.0103538	0.00278235	0.0443597	0.028076	0.397911	0.0241019	0.119665	0.0210973	0.0572521	0.0297365	0.212466
		TRBV10-1	0.026293	0.00284127	0.000465148	0.00207632	0.00220975	0.00265644	0.079488	0.0180277	0.0221973	0.000754463	0.0104005	0.00065093	0.0215503
		TRBV10-2	0.0667982	0.0314437	0.0686953	0.105521	0.0111913	0.012285	0.163214	0.346449	0.0520523	0.00170265	0.00937377	0.0490599	0.0930797
		TRBV10-3	0.0680002	0.0943019	0.0512846	0.0271609	0.0142514	0.0742478	0.209241	0.00756011	0.0995563	0.000357306	0.0695015	0.0256767	0.207121
		TRBV11-1	0.0265825	0.00677966	0.000131514	0.000795521	0.00102956	0.000981395	0.0762764	0.00130432	0.0210925	0.000202479	0.00307095	0.00638245	0.0177812
		TRBV11-2	0.0490983	0.0250187	0.00802024	0.0137152	0.0174324	0.00534071	0.119744	0.0831928	0.094949	0.0388605	0.128987	0.00604172	0.252747
		TRBV11-3	0.0186721	0.052514	0.00626889	0.00898037	0.00324167	0.00117443	0.0670386	0.0231324	0.0611596	0.0261625	0.0429447	0.00700843	0.107211
		TRBV12-3	0.00646985	0.0100567	1.37578	0.00791425	0.0053862	0.00222759	0.0236631	0.674434	0.013662	0.00194573	0.00410969	0.101897	0.0852884
		TRBV12-4	0.352222	0.166077	4.97841	0.896053	0.275772	0.0729516	1.25389	18.6329	0.353992	0.0415137	0.161463	0.155525	1.85498
		TRBV12-5	0.0172114	3.68e-05	0.00289809	0.00212254	1.63434e-05	1.23921e-06	0.0218404	0.0053951	0.00779553	0.00900212	0.00335058	2.83464e-05	0.0521393
		TRBV13	0.0498516	0.0250513	0.0057756	2.77101e-05	0.0182696	0.0374128	0.571745	0.0136065	0.0687086	0.00470776	0.0678621	0.000151055	0.21317
		TRBV14	0.0482408	0.00536463	0.000453164	0.00386904	0.0177255	0.00776833	0.577751	0.000873132	0.0344803	0.00129602	0.0197098	0.128971	0.0332409
		TRBV15	0.0167975	0.0537505	3.64469e-05	0.00654327	0.0957554	3.59685e-07	0.108188	0.0264223	0.149036	5.98913e-05	0.603879	0.0063	0.287697
		TRBV16	0.00382495	0.0328724	0.00949042	0.000148371	0.00042878	2.18404e-06	0.00130399	0.000517465	0.00362613	0.000264709	0.00291032	0.000359685	0.00808208
		TRBV18	0.213909	0.194035	0.00738738	0.0154732	0.0487466	0.0193197	0.122743	0.0921221	0.139774	0.026372	0.0882985	0.00778483	0.913918
		TRBV19	0.189853	0.104188	0.00381994	0.0187661	0.141542	0.00103439	0.310257	0.0689966	0.115569	0.00434428	0.0704785	0.0383449	0.269655
		TRBV20-1	0.457269	0.164441	0.0479641	0.0539792	0.197446	0.147094	0.831034	0.101209	0.556595	0.0220135	0.397136	0.0625785	1.22236
		TRBV24-1	0.0306099	0.12707	0.000856352	0.00138348	0.0231323	0.000177676	0.497879	0.0314429	0.0778126	0.000225904	0.612913	0.00077657	0.0758115
		TRBV25-1	0.0325593	0.00588343	0.0152696	0.0246342	0.0206961	0.0331281	0.194884	0.000607738	0.0302221	6.70399e-05	0.224543	0.000696355	0.451134
		TRBV27	0.765243	0.579552	0.0172038	0.138456	0.258105	0.19186	1.76836	0.33449	2.99942	0.0456437	0.256021	0.00244772	2.74111
		TRBV28	0.509553	0.537045	0.0746524	0.320972	0.578014	0.215898	1.91495	0.193637	0.784761	0.0602784	1.14472	0.0401407	1.8762
		TRBV29-1	0.50711	0.340077	0.0193044	0.00782726	0.0648089	0.0313415	0.790853	0.182248	0.272016	0.0182368	0.248269	0.0158146	1.37162
		TRBV30	0.0819051	0.508323	0.140735	0.0201525	0.0469443	0.0171511	0.268679	0.0991828	0.0984945	0.00274957	0.266904	0.0228444	0.364805

## Sheet: Fig 2f
Figure 2f	The frequency of “CDR3 ASSLAGELF cluster” in the blister cells of 7 CBZ-SJS/TEN patients.
		CDR3 "ASSLAGELF" cluster：
		AA sequence	CBZ-BC1	CBZ-BC2	CBZ-BC3	CBZ-BC4	CBZ-BC5	CBZ-BC6	CBZ-BC7
		ASSLAGELF	3.7284	19.3924	6.64346	42.8493	17.413	0.1	3.99503
		ASSLSGELF	0.054394	0.996384	0.00736661	1.92181	0.0353735	0.660049	0.0479939
		ASSFAGELF	0.00187565	0.227478	0.00613884	0.0178837	0.00425455	1.97242	0.79685
		ASSLGGELF	0.00214361	0.0877343	0	0.244869	0.00267429	0.50358	0.0141601
		ASSSAGELF	0.00482311	0.546604	0.0343775	0.0508997	0.0347657	0.00162734	0.00125311
		ASSPAGELF	0.0413984	0.586621	0	0	0	0	0.0127817
		ASSLAGGLF	0.0127277	0.103514	0.0306942	0.144445	0.0854557	0.000325468	0.00977422
		ASSLAGELL	0.0179527	0.0786453	0.00982215	0.163704	0.0827814	0.000325468	0.00764394
		AGSLAGELF	0.0152732	0.0573113	0.0380608	0.103175	0.0571325	0.000162734	0.0095236
		ASGLAGELF	0.00736864	0.0936674	0.0220998	0.0852914	0.0526349	0.000325468	0.00363401
		ASSLAGEPF	0.00750262	0.0571851	0.0184165	0.103175	0.0516624	0.000244101	0.00776925
		Total	3.89386	22.2276	6.81043	45.6845	17.8198	3.23906	4.90641

## Sheet: Fig 3a
Figure 3a	The frequencies of the specific CDR3 “ASSLAGELF” were determined by TCR NGS using the PBMC of patients of Han Chinese (n=5) with CBZ-SJS/TEN.
		Case #2	Case #3	Case #4	Case #8	Case #9
	CDR3 "ASSLAGELF" frequencies (%)	3.6	0.4	0.1	1.6	1.1

## Sheet: Fig 3b
Figure 3b	The frequencies of the specific CDR3 “ASSLAGELF” were determined by TCR NGS using the PBMC of patients of Han Chinese (n=5) and Europeans (n=6) with CBZ-SJS/TEN.
		Case #25	Case #26	Case #27	Case #28	Case #29	Case #30
	CDR3 "ASSLAGELF" frequencies (%)	4.2	1.8	1.4	0	0.3	0

## Sheet: Fig 3c
Figure 3c	The specific CDR3 “ASSLAGELF” frequencies of blister cells and PBMC from indicated CBZ-induced SCAR patients or tolerant controls.
			CDR3 "ASSLAGELF" frequencies (%)
			CBZ-SJS/TEN BC (H)	CBZ-SJS/TEN PBMC (H)	CBZ-SJS/TEN PBMC (E)	CBZ-DRESS PBMC (H)	Tolerant controls PBMC (H)
		N	7	5	6	8	12
	different cases	1	3.73	1.61	1.84	0.14	0
		2	19.39	3.62	1.35	1.78	0
		3	6.64	1.1	0	0	0
		4	42.85	0.03	0.25	0	0
		5	17.41	0.35	0	0.64	0
		6	1		4.23	0	0
		7	4			0	0
		8				0	0
		9					0
		10					0
		11					0
		12					0
	Mean frequency (%)		13.5743	1.342	1.27833	0.32	0

## Sheet: Fig 3d
Figure 3c	The specific CDR3 “ASSLAGELF” frequencies of blister cells and PBMC from indicated CBZ-induced SCAR patients or tolerant controls.
				CDR3 "ASSLAGELF" frequencies (%)
				CBZ-SJS/TEN BC (H)	CBZ-SJS/TEN PBMC (H)	CBZ-SJS/TEN PBMC (E)	CBZ-DRESS PBMC (H)	Tolerant controls PBMC (H)	HD PBMC
			N	7	5	6	8	12	44
		different cases	1	3.73	1.61	1.84	0.14	0	0
			2	19.39	3.62	1.35	1.78	0	0
			3	6.64	1.1	0	0	0	0
			4	42.85	0.03	0.25	0	0	0
			5	17.41	0.35	0	0.64	0	0
			6	1		4.23	0	0	0
			7	4			0	0	0
			8				0	0	0
			9					0	0
			10					0	0
			11					0	0
			12					0	0
			13						0
			14						0
			15						0
			16						0
			17						0
			18						0
			19						0
			20						0
			21						0
			22						0
			23						0
			24						0
			25						0
			26						0
			27						0
			28						0
			29						0
			30						0
			31						0
			32						0
			33						0
			34						0
			35						0
			36						0
			37						0
			38						0
			39						0
			40						0
			41						0
			42						0
			43						0
			44						0
		Mean frequency (%)		13.5743	1.342	1.27833	0.32	0	0

## Sheet: Fig 3e
Figure 3e	Specific TCRb CDR3 “ASSLAGELF” expression levels in CBZ-SCAR patients of different ethnic populations including Han Chinese (H), Thai (T), and Europeans (E) as determined by TaqMan real-time PCR
		Taqman real-time PCR
		2^-ΔΔCt value:
		CBZ-SJS/TEN BC (H)	CBZ-SJS/TEN PBMC (H)	CBZ-SJS/TEN PBMC (E)	CBZ-SJS/TEN PBMC (T)	CBZ-DRESS PBMC (H)	CBZ-tolerant PBMC (H)	HD PBMC (H)
	different cases	1247272	5195	13.4709	1	2.07902	3.16834	0.439784
		193.103	1.72202	60.6364	35	0.65753	0.508434	0.675222
		322.165	60.4109	9.32066	123	0.73012	0.536507	1.57724
		341.187	12.8727	125.124	5	0.65249	1.50843	0.830076
		2289.86	89.3494	2.63957	910	6	1.20843	1.23397
		223974	0.826814	12.951		2.0335	0.7	1.26769
		131642	1.75407	4.47571
		16171	30.2709	3.04586
			354.482	130.121
			8321.2	28.2467
			809.1	348.829
			252.6	4969.99
			522.1	13
			5.2
			10.03

[truncated: 16 more sheets: Fig 3f, Fig 4b, Fig 4c, Fig 5, Fig 6a, Fig 6c, Fig 6d, Fig 7f-j, Fig 7k-m, Sup Fig 1a, Sup Fig 1b, Sup Fig 2a, Sup Fig 2b, Sup Fig 7, Sup Fig 8, Sup Fig 10]
